# Supplementary material for: Once-Weekly Insulin Icodec in Diabetes Mellitus: A Systematic Review and Meta-Analysis of Randomized Clinical Trials (ONWARDS Clinical Program)
Source: Biomedicines. 2024 Aug 14;12(8):1852. doi: 10.3390/biomedicines12081852 (PMC11352070; doi:10.3390/biomedicines12081852)
Supplement: Supplementary file 1 [file biomedicines-12-01852-s001.zip]

Archive with 1 entries (1 files):
- biomedicines-3152124-supplementary.pdf
